# Supplementary material for: Evaluation of a Novel Pan-RAS Inhibitor in 3D Bioprinted Tumor Models
Source: Cancers (Basel). 2025 Sep 10;17(18):2958. doi: 10.3390/cancers17182958 (PMC12468595; doi:10.3390/cancers17182958)
Supplement: Supplementary file 1 [file cancers-17-02958-s001.zip]

Archive with 1 entries (1 files):
- cancers-3825429-supplementary.pdf
